# Supplementary material for: Using Cognitive Load Theory to Improve Teaching in the Clinical Workplace
Source: MedEdPORTAL. 2020 Oct 2;16:10983. doi: 10.15766/mep_2374-8265.10983 (PMC7549387; doi:10.15766/mep_2374-8265.10983)
Supplement: Supplementary file 1 — Large-Group CLT Overview.pptxActivity 1 Small-Group Worked Example.docxActivity 2 Individual Activity Design.docxWorkshop Participant Evaluations.docxFollow-Up Survey.docxFacilitator Guide.docx [file mep_2374-8265.10983-s001.zip]

Archive with 7 entries (7 files):
- A. Large-Group CLT Overview.pptx
- B. Activity 1 Small-Group Worked Example.docx
- C. Activity 2 Individual Activity Design.docx
- D. Workshop Participant Evaluations.docx
- E. Follow-Up Survey.docx
- F. Facilitator Guide.docx
- _Educational_Summary_Report_10983.pdf
